# Supplementary material for: High‐Dose Tramadol Enhances the Proliferative and Invasive Potential of Pancreatic Ductal Adenocarcinoma in Mice Through Microenvironmental Alteration
Source: Pain Res Manag. 2026 Jun 22;2026:6594413. doi: 10.1155/prm/6594413 (PMC13284832; doi:10.1155/prm/6594413)
Supplement: Supplementary file 1 — Supporting Information 1 Supporting Figure 1. Median MGS (A) and cumulative MGS scores (B) in healthy control mice treated with TRA 50 mg/kg/day (TRA50; n = 4) and vehicle water (Vehicle Control; n = 4). Data are presented as median values. There are no significant differences between the two groups on the Mann–Whitney U test. Weight of the pancreas (C) and adjacent duodenum in KPPC mice treated with TRA at 50 mg/kg/day (TRA50) (n = 10) or vehicle water (n = 12). Data are presented as mean values. TRA50 (n = 10) versus vehicle (n = 12) (95% CI −398.4 to 605.8; p = 0.66) by the parametric Student’s t‐test. MGS, mouse grimace scale; TRA, tramadol. Supporting Figure 2. Food intake (A) and body weight (B) in L S L − K r a s G12D/+ ; T r p53 f l o x/f l o x ; P d x − 1 c r e/+ (KPPC) mice treated with 50 mg/kg/day TRA (TRA50; n = 10) or vehicle water (Vehicle; n = 12). Data are presented as mean values. p < 0.05 by the nonparametric Mann–Whitney U test (∗, TRA50 vs. vehicle). TRA, tramadol. Supporting Figure 3. (A) Previous reports and current data suggest that high‐dose TRA might inhibit plasma cytokines derived from CAFs (TNF‐α, IL‐6, CCL3, and CCL5), M2‐like TAMs (TNF‐α, IL‐6, IL‐10, CCL3), CD8+ lymphocytes (IL‐12, IFN‐γ), and possible Tc9 cells (IL‐9, IL‐10). (B) Kaplan–Meier analysis shows no significant difference in survival rates of KPPC mice with administration of tramadol 50 mg/kg/day (TRA50; n = 10) and vehicle water (n = 12). p = 0.78 by the log‐rank test. TRA, tramadol. CCL, CC chemokine ligand; IL, interleukin; PDAC, pancreatic ductal adenocarcinoma; TAM, tumor‐associated macrophage; Tc9, IL‐9‐producing CD8+ T cells; TNF, tumor necrosis factor; TRA, tramadol. Supporting Table 1. Antibodies and conditions for immunohistochemical analysis. IHC, Immunohistochemistry. Supporting Table 2. Phenotype of KPPC and healthy mice with administration of 50 mg/kg/day tramadol (TRA50) and vehicle water. Supporting Table 3. Direct invasion of PDAC to other tissues/organs. [file PRM-2026-6594413-s001.zip › Supplementary table (2).xlsx]

## Sheet: Supplemetary Table1
Supplementary Table 2. Phenotype of KPPC and healthy mice with administration of 50 mg/kg/day tramadol (TRA50), and vehicle water.
No.	Age (days)	Sex	Body weight (g)	Mouse	Administration	Histological phenotype *	Pancreatic weight (mg)	Tumour size (mm) and Location **	Direct invasion ***	Metastasis/Dissemination ***	Cytokine	IHC	Dead found
1	57	M	17.8	KPPC	Vehicle	PDAC, poorly + focal anaplastic carcinoma	985.5	10 x 6 x 5 (H)	Duodenum	No			●
2	64	M	14.5	KPPC	Vehicle	PDAC, poorly/sarcomatoid + focal anaplastic carcinoma	802.5	3 x 5 x 2 (H); 6 x 5 x 3 (B); 4 x 5 x 3 (T)	Duodenum, bile duct	No	jaundice
3	53	F	9.7	KPPC	Vehicle	PDAC, moderately to poorly/sarcomatoid + focal anaplastic carcinoma	1273.3	11 x 10 x 9 (B/T)	No	No		●
4	70	F	ND	KPPC	Vehicle	PDAC, moderately to poorly + focal anaplastic carcinoma	2200.1	15 x 12 x 7 (H/B); 14 x 12 x 7 (T)	No	Dissemination (liver, spleen, kidneys, adrenal gland), LNs, lung, muscle, submandibular gland			●
5	58	M	24.4	KPPC	Vehicle	PDAC, moderately to poorly + focal anaplastic carcinoma	1373.8	3 x 5 x 4 (H); 7 x 8 x 5 (H); 8 x 10 x 10 (B)	No	No	●	●
6	69	M	23.3	KPPC	Vehicle	PDAC, moderately to poorly + focal anaplastic carcinoma	1651.2	11 x 8 x 8 (H/B); 7 x 8 x 5 (B); 7 x 7 x 8 (T)	Duodenum	No	●	●
7	64	F	12.3	KPPC	Vehicle	PDAC, moderately to poorly + focal anaplastic carcinoma	1205.6	6 x 7 x 6 (H); 7 x 8 x 7 (H)	Duodenum, common bile duct	Dissemination (mesenterium), LNs	jaundice	●
8	55	M	ND	KPPC	Vehicle	PDAC, moderately to poorly + focal anaplastic carcinoma	1322.8	10 x 8 x 7 (H/B)	Pancreatic LN	Lung, adipose tissue around kidney, LNs	●	●
9	65	M	25.6	KPPC	Vehicle	PDAC, moderately to poorly + focal anaplastic carcinoma	1557.5	8 x 8 x 7 (H); 6 x 5 x 5 (H); 12 x 5 x 5 (T)	Common bile duct, gastric wall	No		●
10	69	M	26.5	KPPC	Vehicle	PDAC, moderately to poorly + focal anaplastic carcinoma	1569.6	6 x 5 x 5 (H); 8 x 6 x 6 (H); 8 x 5 x 5 (H); 4 x 4 x 4 (T)	Peripheral nerves	LN (mesenteric, gastric)
11	69	F	19.1	KPPC	Vehicle	PDAC, moderately to poorly + focal anaplastic carcinoma	1127.9	10 x 9 x 8 (H); 6 x 6 x 5 (T)	Duodenum	No	●	●
12	60	M	17.8	KPPC	Vehicle	PDAC, moderately to poorly + anaplastic carcinoma	2265.6	12 x 10 x 10 (H)	Duodenum	LN (mesenteric)		●
1	77	F	16.6	KPPC	Tramadol 50mg/kg/day	PDAC, moderately to poorly + anaplastic carcinoma	2710.3	6 x 8 x 6 (H); 12 x 11 x 10 (B/T); 10 x 5 x 5 (B/T)	Duodenum	Metastasis (liver, lung), dissemination (diaphragm, adrenal grand, utelus), LN (messenteric)		●
2	55	M	20.4	KPPC	Tramadol 50mg/kg/day	PDAC, moderately to poorly + focal anaplastic carcinoma	1513.8	10 x 6 x 9 (H)	Duodenum, superior mesenteric vein	LN (pancreas), dissemination (mesenterium)
3	56	M	17.3	KPPC	Tramadol 50mg/kg/day	PDAC, moderately to poorly/sarcomatoid + focal anaplastic carcinoma	2311.1	5 x 5 x 5 (H); 13 x 13 x 8 (H); 9 x 7 x 5 (B)	Duodenum, gastric wall,	Dissemination (mesentric, diaphragm)	●	●
4	67	M	20.1	KPPC	Tramadol 50mg/kg/day	PDAC, moderately to poorly/sarcomatoid + focal anaplastic carcinoma	1665.8	7 x 9 x 5 (H); 10 x 6 x 8 (B); 4 x 4 x 4 (B); 11 x 7 x 7 (T)	Duodenum	LNs (pancreas, messenteric), disemination (around kidney, utelus)	●	●
5	49	F	14	KPPC	Tramadol 50mg/kg/day	PDAC, moderately to poorly + focal anaplastic carcinoma	714.7	8 x 7 x 8 (H); 7 x 14 x 7 (T)	Duodenum, common bile duct	Dissemination (mesenteric)	●
6	50	M	15.1	KPPC	Tramadol 50mg/kg/day	PDAC, moderately to poorly/sarcomatoid + focal anaplastic carcinoma	630.5	8 x 8 x 8 (H); 8 x 7 x 6 (B); 10 x 12 x 5 (B)	Duodenum, common bile duct	No	●
7	68	F	16.2	KPPC	Tramadol 50mg/kg/day	PDAC, moderately to poorly + anaplastic carcinoma	1074.4	15 x 14 x 9 (H/B); 11 x 12 x 9 (B/T)	Common dile duct	No			●
8	68	F	13.6	KPPC	Tramadol 50mg/kg/day	PDAC, moderately to poorly + focal anaplastic carcinoma	875.1	18 x 12 x 7 (H/B); 13 x 9 x 7 (B/T)	Duodenum, common bile duct	LNs (mesenteric, stomach)	●	●
9	56	F	17.3	KPPC	Tramadol 50mg/kg/day	PDAC, moderately to poorly/sarcomatoid + focal anaplastic carcinoma	809.5	19 x 12 x 6 (H/B/T)	Pancreatic LN	No	●	●
10	72	F	20.8	KPPC	Tramadol 50mg/kg/day	PDAC, moderately to poorly/sarcomatoid + focal anaplastic carcinoma	1652.9	19 x 10 x 8 (H/B/T); 9 x 10 x 7 (H); 7 x 7 x 5 (H)	Duodenum, superior mesenteric vein	Dissemination (perirenal adipose tissue)		●
1	70	M	22.5	Healthy	Vehicle	Normal pancreas	667.9	No tumour
2	70	M	25	Healthy	Vehicle	Normal pancreas	486.3	No tumour
3	70	M	27.6	Healthy	Vehicle	Normal pancreas	366.6	No tumour
4	80	M	25.5	Healthy	Vehicle	Normal pancreas	470.4	No tumour
5	80	M	24.5	Healthy	Vehicle	Normal pancreas	491.2	No tumour
6	80	M	21.5	Healthy	Vehicle	Normal pancreas	326.0	No tumour
7	80	F	20.9	Healthy	Vehicle	Normal pancreas	484.6	No tumour
8	80	F	19.6	Healthy	Vehicle	Normal pancreas	349.5	No tumour
9	80	F	21.3	Healthy	Vehicle	Normal pancreas	370.6	No tumour
1	78	M	19.2	Healthy	Tramadol 50mg/kg/day	Normal pancreas	451.1	No tumor
2	72	M	24	Healthy	Tramadol 50mg/kg/day	Normal pancreas	463	No tumor
3	72	M	22.5	Healthy	Tramadol 50mg/kg/day	Normal pancreas	427.5	No tumor
4	72	M	18	Healthy	Tramadol 50mg/kg/day	Normal pancreas	341.7	No tumor
* PDAC, pancreatic ductal adenocarcinoma; ** pancreatic head (H), body (B), tail (T); *** LN, lymph node.
